# Supplementary material for: Digital Transformation in Musculoskeletal Ultrasound: Acceptability of Blended Learning
Source: Diagnostics (Basel). 2023 Oct 20;13(20):3272. doi: 10.3390/diagnostics13203272 (PMC10606223; doi:10.3390/diagnostics13203272)
Supplement: Supplementary file 1 [file diagnostics-13-03272-s001.zip]

Archive with 1 entries (1 files):
- diagnostics-2656803-supplementary.pdf
